# Supplementary material for: Stepwise and reversible assembly of [2Fe–2S] rhombs to [8Fe–8S] clusters and their topological interconversions
Source: Nat Chem. 2025 Aug 20;17(10):1586–95. doi: 10.1038/s41557-025-01895-9 (PMC12491067; doi:10.1038/s41557-025-01895-9)
Supplement: Supplementary file 2 — XYZ format coordinates for the broken-symmetry DFT-optimized geometry of ildc. [file 41557_2025_1895_MOESM2_ESM.xyz]

216
Coordinates from ORCA-job BP86_SVP-TZVP_opt_BS41 E -18607.385032471735
  Fe          2.92002141534890     10.95207962482574      8.49103578489293
  Fe          1.65251430570138     12.86777753137487      7.02228488156542
  Fe          2.83467493567610     10.95474547928836      5.47614638371193
  Fe          0.60685045518001     10.48667432605251      7.04027643282672
  Fe          2.91891474026949      7.30938281571677      8.49235728620289
  Fe          1.65217911932714      5.39251801002983      7.02502893746236
  Fe          2.83532914218175      7.30408530827969      5.47732989119623
  Fe          0.60675471562042      7.77374261557765      7.04273657481913
  S           3.82776756318794     12.37250724380067      6.95949754025333
  S           4.02106142649141      9.13084279318105      9.43341985809861
  S           2.44167378454011      9.13008120106727      6.99467368668931
  S           3.87010679281682      9.12915830757020      4.47003033976193
  S           1.26254438542814     15.07007154858577      7.04334416592362
  S           0.86573830437644     11.80358313231900      8.83241651150250
  S           0.77089396224971     11.81711790565628      5.24868086941189
  S          -1.06024416236187      9.13029492516632      7.07491679592936
  C          -0.33413251851757     15.81758139075179      9.71457532372253
  C           0.22934718505321     16.62097512473749      3.92961781681682
  C           4.74701445907913      7.89052874175430      2.14968629561005
  C           4.58609030226836      6.55906414896430      2.82235936665585
  C           4.99185493378805     10.36944471035481     11.71652233478941
  C           4.83344150064483     11.69733985043541     11.03617108365003
  C           3.30890123817658      4.50940707302320      3.18640618767129
  H           2.37334989758648      3.93995425891643      3.06544854081827
  C          -0.64219886204670     15.66764581593853      4.52874436413952
  C           4.69378173501497      9.13166109793720     11.08190483827417
  C           4.39773515312858      3.91544946586805      3.85529917929142
  C           5.92122078136337     12.23086088596641     10.28955733721557
  C          -0.43295443859259     15.63753874399036      7.12130101433041
  C           0.74366102099166     17.80494293272192      4.71542380968036
  H          -0.08851163879002     18.38760286319279      5.16258205593818
  H           1.33593368478647     18.48708342333785      4.07465481974407
  H           1.38910824786391     17.47676965702838      5.55761204651090
  C           3.38349721527149      5.81425146130433      2.65636877873531
  C           5.57435957025765      4.67302038497346      4.00708802333718
  H           6.43446742244074      4.22878100252485      4.53486894254364
  C           5.81530731449316     13.53734666179014      9.77543883642456
  H           6.66274887848362     13.95115677481567      9.20412718596438
  C           4.66672178869770     14.32814730226586      9.96665319313202
  C           3.59618956195864     13.77569310054015     10.69739053589322
  H           2.68483953507823     14.37448720697835     10.85431491505125
  C           4.47489073999113      9.12825111675160      2.79606172245384
  C          -1.16221669133730     15.89623788863270      5.91927665807503
  C           5.69171076854140      5.98511030281057      3.50974035151182
  C           5.23339510712707      7.91551480437249      0.82578124190571
  H           5.44013484224123      6.95695020219490      0.32428122625268
  C           3.66160603578588     12.47832546487757     11.24742654955770
  C           0.60999692116785     16.78850981284678     10.15322602176156
  C          -1.01431190299221     15.97253885279907      8.38408605504761
  C           0.57623228174421     16.47339161604130      2.57365036751736
  H           1.24042157857811     17.22457428304941      2.11368989117043
  C           5.46556477444663      9.12679466413669      0.15829595898755
  H           5.84254932221326      9.12622252112095     -0.87598638491831
  C           5.51512401255749     10.34452726502347     13.02627735253476
  H           5.74170030111156     11.30274422720684     13.51980437570420
  C           4.28971054847678      2.51444960170463      4.40793967382798
  H           3.51635343254988      2.46538969154182      5.20419920484365
  H           5.24974734413739      2.16802084796575      4.83817711274153
  H           3.98317467299185      1.79267818513116      3.62267363513910
  C           2.22606968104993      6.38391445569689      1.86560259268501
  H           2.46403954295349      6.41702705094737      0.78068268277711
  H           1.98908793663876      7.42452165832965      2.16550505025050
  H           1.31532821081486      5.76966058788637      1.99965903586720
  C           2.53085612748955     11.95819127260578     12.10775566808787
  H           2.24617359164359     10.91963771632657     11.84384687648961
  H           1.63399043489088     12.59862791706446     12.00768641376711
  H           2.82345214505060     11.93924544213113     13.17963967032213
  C           0.08018584700298     15.41686878559798      1.78292778319776
  C          -2.46004388478672     16.44624137132323      6.00910178763798
  H          -3.00757999538843     16.64648846821976      5.07464349677236
  C           1.11233543334378     16.71007219660524     11.46609238534470
  H           1.83366224556448     17.47431059110520     11.80173286819425
  C          -2.31457517776874     16.52302924515711      8.41672006144125
  H          -2.74691165804327     16.78367500688817      9.39562068380833
  C          -0.77072060359901     14.80326673725215     10.60890396025412
  C           6.97478712325126      6.76081740007370      3.70376598816754
  H           6.80139709411123      7.68126073077394      4.30056091821398
  H           7.40867397904503      7.08944184271108      2.73673042154200
  H           7.73370636809179      6.15237187117900      4.23286659110615
  C           5.76208253475809      9.13300741026353     13.68822862052542
  H           6.16738027547120      9.13353851426739     14.71175790717164
  C          -0.23723714148851     14.76442465302386     11.91459813137831
  H          -0.58809882468248     13.97871912657248     12.60467444907364
  C           0.70348368528384     15.70691325711861     12.36773706504390
  C          -3.04172594289478     16.75713660710370      7.24374621923929
  H          -4.05114188213747     17.19414355023219      7.29081325702039
  C          -0.78468085975496     14.49202880292897      2.39494044132846
  H          -1.19912342166874     13.66356474549140      1.79618512584235
  C           7.17645726150359     11.42194793703222     10.05442503726928
  H           7.62802399385896     11.07497664036753     11.00671700346358
  H           7.93630981183315     12.01385932262424      9.50812536897742
  H           6.96349657997747     10.51071407777042      9.45585344932628
  C           1.04446392319164     17.91724088417809      9.24661931750579
  H           1.59725817497984     17.52979949469854      8.36428906072830
  H           1.70421103311398     18.62954315647682      9.77941741629803
  H           0.17342938374625     18.48113796371305      8.85284460028405
  C           4.56781815935647     15.72085671336727      9.39182504705850
  H           5.52442674072461     16.04708445259272      8.93862600386240
  H           4.28295189858011     16.45951000959895     10.16916926078586
  H           3.78109246721950     15.76634530208389      8.60854627154707
  C          -1.16501852139040     14.60120464082829      3.74982711033979
  C          -1.82795282072457     13.79934609799272     10.20321748910933
  H          -1.83529046092958     12.92697264169372     10.88548301367310
  H          -1.67074990514677     13.42838122028024      9.17168039885780
  H          -2.84420375204914     14.24863488054907     10.22630003918491
  C          -2.15972762600838     13.61854039365988      4.32829528348800
  H          -1.88688225418546     13.30691278710917      5.35548257373201
  H          -2.23358346358514     12.70868934758251      3.70130081659342
  H          -3.17663473357311     14.06260474094278      4.39210859583024
  C           0.47224856280350     15.29088743389559      0.32795248538955
  H           0.34271686393373     16.25208205172364     -0.21189099759759
  H          -0.13176988508571     14.52277554035741     -0.19401954638490
  H           1.54122070019598     15.00582950122977      0.22004991867680
  C           1.27436912267597     15.64314411646866     13.76646178445406
  H           2.30522182744271     15.22640251146693     13.76017402603606
  H           0.66226865996146     15.00105868135377     14.43037709062732
  H           1.33861991726084     16.65048749835466     14.22692913548934
  C           4.99193943300440      7.89453306536046     11.71776993757253
  C           4.83365525509204      6.56599504381259     11.03866036376875
  C           5.92140299293898      6.03199360980907     10.29236623552616
  C           5.81546522590266      4.72518535651720      9.77907532035866
  H           6.66286790345766      4.31101883970423      9.20796299054747
  C           4.66685179244664      3.93454551160812      9.97077308419763
  C           3.59638171006070      4.48744705184764     10.70126097007304
  H           2.68504407956950      3.88874616504169     10.85861677635191
  C           3.66185061049016      5.78514145533909     11.25051650597561
  C           5.51521021419736      7.92080598292728     13.02749314095805
  H           5.74176538004823      6.96309573175131     13.52201099916527
  C           2.53109239618796      6.30586177668054     12.11047877059037
  H           2.24622277866682      7.34413190330824     11.84565622910496
  H           1.63431926468795      5.66519432220231     12.01105562788430
  H           2.82376585526763      6.32581828390548     13.18232223319060
  C           7.17660723307906      6.84077578871612     10.05660216186151
  H           7.62824369239418      7.18839393649712     11.00862472513892
  H           7.93643628767996      6.24851463994124      9.51064625155747
  H           6.96359152944883      7.75160436904019      9.45743094163514
  C           4.56785908427514      2.54152198712921      9.39672579779882
  H           5.52449444767178      2.21492087283969      8.94384930193282
  H           4.28277136977356      1.80334399804052     10.17443590436004
  H           3.78124398537110      2.49569544386238      8.61335381235017
  C           4.74726629704220     10.36525236053357      2.14840908553045
  C           4.58676293938295     11.69736826986385      2.81986256366271
  C           3.31001248751954     13.74749312342841      3.18268931511696
  H           2.37453046471137     14.31701129889485      3.06146867553367
  C           4.39905097920930     14.34170722130104      3.85101435541618
  C           3.38431107655552     12.44228619741812      2.65349103908477
  C           5.57559343462312     13.58405299441012      4.00307761182294
  H           6.43588318103630     14.02851704282313      4.53037270415459
  C           5.69261569603742     12.27160405686703      3.50661186012568
  C           5.23364792670679     10.33880774358012      0.82453730820406
  H           5.44052497426863     11.29681769605369      0.32203415817912
  C           4.29139672370148     15.74310122113000      4.40272828563950
  H           3.51870791967057     15.79272751549248      5.19960882871895
  H           5.25176395005978     16.08987630073550      4.83195173772812
  H           3.98418257157028     16.46430151588635      3.61720913702440
  C           2.22670185496632     11.87232887254379      1.86319809957121
  H           2.46455590788997     11.83852149120476      0.77827138416370
  H           1.98955339265122     10.83195323618266      2.16376229995986
  H           1.31608280489007     12.48683265434532      1.99694025875919
  C           6.97566147843679     11.49586364045311      3.70072234395859
  H           6.80222647958906     10.57537010487354      4.29741107144447
  H           7.40962482916011     11.16729800000587      2.73369348646367
  H           7.73455795377022     12.10427448224665      4.22989537147461
  S           3.82747281028117      5.88760571836185      6.96244236620384
  S           1.26206413805662      3.19024694859227      7.04692998404548
  S           0.86518639506763      6.45723639216655      8.83485604688423
  S           0.77089346531960      6.44277589764894      5.25112241441319
  C          -0.33360110967232      2.44387200798643      9.71916745375676
  C           0.22727563952022      1.63765820252780      3.93438674817068
  C          -0.64365974489368      2.59159508190486      4.53341316145392
  C          -0.43344881548087      2.62293046423829      7.12585452409492
  C           0.74125146668085      0.45373688682176      4.72048632729097
  H          -0.09111173731652     -0.12866192002961      5.16763320477878
  H           1.33345730459176     -0.22864994270355      4.07991950145035
  H           1.38664369592121      0.78188899820583      5.56271548612948
  C          -1.16320736306282      2.36377193361830      5.92423914730754
  C           0.61073142777551      1.47310539071564     10.15773400224644
  C          -1.01433116284420      2.28847998595399      8.38900859568917
  C           0.57379092016633      1.78455549324902      2.57825041725432
  H           1.23752175286190      1.03291465121692      2.11837609984327
  C           0.07790275040641      2.84095253791542      1.78726112332695
  C          -2.46104963747506      1.81392652221198      6.01479616271827
  H          -3.00896336664948      1.61335294650173      5.08062877745359
  C           1.11363259336073      1.55198357171667     11.47035672844762
  H           1.83509208355252      0.78785013728332     11.80595205821497
  C          -2.31462420442957      1.73810742739111      8.42238066920854
  H          -2.74658128223768      1.47787631045446      9.40155759599414
  C          -0.76986931712263      3.45843319805393     10.61337555672988
  C          -0.23580791804380      3.49772884494579     11.91881683190121
  H          -0.58641491852204      4.28362511736273     12.60880503230511
  C           0.70515343600624      2.55542752842210     12.37184831787526
  C          -3.04227956105549      1.50361018197845      7.24979664170611
  H          -4.05171273641037      1.06670638160541      7.29744324437235
  C          -0.78639998233883      3.76638595549703      2.39918131533743
  H          -1.20075043911691      4.59474347431999      1.80021307791496
  C           1.04479335552706      0.34404435167913      9.25135500844006
  H           1.59743066255607      0.73115461582835      8.36878172551540
  H           1.70456902713063     -0.36820088851520      9.78419294328776
  H           0.17358044492853     -0.21983008215697      8.85794768021982
  C          -1.16633843740372      3.65790746069110      3.75423567210227
  C          -1.82744187387656      4.46208565402572     10.20791491388907
  H          -1.83432213323709      5.33481915623624     10.88972369223361
  H          -1.67103168412136      4.83251418514539      9.17606960924844
  H          -2.84365181620053      4.01275569615689     10.23200032151256
  C          -2.16043232703434      4.64119938091188      4.33268712839623
  H          -1.88672400181167      4.95358330389744      5.35942014437629
  H          -2.23460765950923      5.55057584778565      3.70504250183752
  H          -3.17735903038124      4.19735663159201      4.39765840358017
  C           0.46949142581697      2.96614773976236      0.33209011840681
  H           0.33939554273455      2.00476338475518     -0.20727713603479
  H          -0.13442148682002      3.73426170983054     -0.19000161005796
  H           1.53853221312850      3.25074938848001      0.22366808056662
  C           1.27667462238283      2.61969714258011     13.77029099529540
  H           2.30725119287373      3.03712181657221     13.76346152743458
  H           0.66448682587229      3.26145142110594     14.43444726120790
  H           1.34181624161563      1.61243532965744     14.23080335292106
